# Supplementary material for: Molecular and Functional Characterization of a Novel Kunitz-Type Toxin-like Peptide in the Giant Triton Snail Charonia tritonis
Source: Mar Drugs. 2022 Oct 31;20(11):686. doi: 10.3390/md20110686 (PMC9695905; doi:10.3390/md20110686)
Supplement: Supplementary file 1 [file marinedrugs-20-00686-s001.zip]

Archive with 1 entries (1 files):
- marinedrugs-1900247-supplementary.pdf
